# Supplementary material for: β4GALT1 controls β1 integrin function to govern thrombopoiesis and hematopoietic stem cell homeostasis
Source: Nat Commun. 2020 Jan 17;11:356. doi: 10.1038/s41467-019-14178-y (PMC6968998; doi:10.1038/s41467-019-14178-y)
Supplement: Supplementary file 4 — Source Data [file 41467_2019_14178_MOESM4_ESM.xlsx]

## Sheet: Figure 1
	Fig 1D				Fig 1E				Fig 1F			Fig 1G
	RBC (10E6/ml)				WBC (10E6/ml)				Platelets (10E9/ml)			Platelets (10E9/ml)
	RBC E14.5	RBC 6-8 weeks			WBC E14.5	WBC 6-8 weeks			Platelets E14.5			Platelets 6-8 weeks
Control 1	0.0068	9.4		Control 1	0.374625	8		Control 1	0.0252883		Control 1	1.04
Control 2	0.0116	7		Control 2	0.727817	7.2		Control 2	0.00632		Control 2	0.96
Control 3	0.024	6		Control 3	0.494505	3		Control 3	0.00236		Control 3	0.8
Control 4	0.015	10.8		Control 4	0.934066	2.5		Control 4	0.00194		Control 4	1
Control 5	0.023	9.8		Control 5	0.549451	10.2		Control 5	0.0144		Control 5	0.8
								Control 6	0.00892108		Control 6	1.26
b4GalT1-/- 1	0.019	7.8		b4GalT1-/- 1	0.199601	9.8		Control 7	0.0385671		Control 7	0.7
b4GalT1-/- 2	0.011	6		b4GalT1-/- 2	0.2997	15.6		Control 8	0.01061		Control 8	0.85
b4GalT1-/- 3	0.008	7.8		b4GalT1-/- 3	1.5	12.6		Control 9	0.0552705		Control 9	0.65
b4GalT1-/- 4	0.003	7.6		b4GalT1-/- 4	0.264868	13		Control 10	0.0258717		Control 10	0.84
b4GalT1-/- 5	0.023	9.5		b4GalT1-/- 5	0.394605			Control 11	0.0055
				b4GalT1-/- 6	0.834583			Control 12	0.00731732		b4GalT1-/- 1	0.2
				b4GalT1-/- 7	0.3996			Control 13	0.00508526		b4GalT1-/- 2	0.14
								Control 14	0.0113446		b4GalT1-/- 3	0.26
								Control 15	0.0184263		b4GalT1-/- 4	0.24
								Control 16	0.0113986		b4GalT1-/- 5	0.17
								Control 17	0.00629		b4GalT1-/- 6	0.2
								Control 18	0.00746747		b4GalT1-/- 7	0.18
								Control 19	0.01266		b4GalT1-/- 8	0.16
								Control 20	0.0281574		b4GalT1-/- 9	0.19
								Control 21	0.0179421		b4GalT1-/- 10	0.25
								Control 22	0.00520958
								Control 23	0.00696607
								Control 24	0.0035
								b4GalT1-/- 1	0.000978044
								b4GalT1-/- 2	0.00484
								b4GalT1-/- 3	0.00237624
								b4GalT1-/- 4	0.00325349
								b4GalT1-/- 5	0.00092
								b4GalT1-/- 6	0.00455734
								b4GalT1-/- 7	0.00142142
								b4GalT1-/- 8	0.00287726
								b4GalT1-/- 9	0.00670341
								b4GalT1-/- 10	0.00864407
								b4GalT1-/- 11	0.00644711
								b4GalT1-/- 12	0.00104686
								b4GalT1-/- 13	0.0021021
								b4GalT1-/- 14	0.00978979
								b4GalT1-/- 15	0.00058
								b4GalT1-/- 16	0.0113

## Sheet: Fig 2
Fig 2A							Fig 2B					Fig 2C						Fig 2D				Fig 2E			Fig 2F					Fig 2G				Fig 2I
% of live bone marrow cells							% of live bone marrow cells					% of live bone marrow cells						% of live bone marrow cells				Fold over control			% of LT-HSC					% CD41+ HSC				% of control
	TER-119	CD3	B220	CD11b			LT-HSC	ST-HSC	MPP			CMP	GMP	PreMegE	MKP			MK				CFU			G0	G1	G2/M			LT-HSC	ST-HSC			TPO	PDGF	FGF-1	TGF-b	TNF-a	IFN-g	IL-6
Control 1	39	1.1	28.9	37.2		Control 1	0.017	0.013	0.17		Control 1	0.57	0.35	0.22	0.058		Control 1	1.3			Control 1	0.847328		Control 1	79	18.5	1.3		Control 1	62.8	62		Control 1	100	100	100	100	100	100	100
Control 2	32.8	1	37.8	35.9		Control 2	0.019	0.015	0.18		Control 2	0.5	0.32	0.27	0.055		Control 2	1.6			Control 2	0.89313		Control 2	75.7	21.7	1.9		Control 2	67.9	55		Control 2	100	100	100	100	100	100	100
Control 3	23.7	0.8	30.7	51.7		Control 3	0.019	0.0086	0.27		Control 3	0.65	0.053	0.25	0.054		Control 3	1.1			Control 3	1.25954		Control 3	78.7	18.8	2.1		Control 3	56.5	47.6		Control 3	100	100	100	100	100	100	100
Control 4	21.8	0.7	29.9	51.7		Control 4	0.023	0.007	0.21		Control 4	0.63	0.063	0.24	0.066						Control 4	1.05036		Control 4	80.2	17.1	1.6		Control 4	71.7	47.5		Control 4	100	100	100	100	100	100	100
Control 5	15.2	2	37	51.8																	Control 5	0.94964		Control 5	74.4	19.5	3.7		Control 5	63.5	46.2		Control 5	100	100	100	100	100	100	100
Control 6	22.5	1	27.1	58.4																				Control 6	78.7	16.9	1.1
Control 7	13.6		19.3			b4GalT1-/- 1	0.061	0.026	0.81		b4GalT1-/- 1	0.65	0.26	0.55	0.18		b4GalT1-/- 1	8
						b4GalT1-/- 2	0.055	0.033	0.33		b4GalT1-/- 2	0.64	0.097	0.3	0.11		b4GalT1-/- 2	3			b4GalT1-/- 1	1.67176		b4GalT1-/- 1	83	14.7	1.1		b4GalT1-/- 1	76.6	60		b4GalT1-/- 1	117.358	22.1143	157.721	81.6656	158.328	99.229	117.713
						b4GalT1-/- 3	0.032	0.01	0.75		b4GalT1-/- 3	0.57	0.037	0.38	0.092		b4GalT1-/- 3	5.4			b4GalT1-/- 2	2.10687		b4GalT1-/- 2	81.5	16.3	1		b4GalT1-/- 2	70.1	53.9		b4GalT1-/- 2	119.13	61.5664	171.464	81.3162	146.941	94.8129	79.0278
b4GalT1-/- 1	16.3	0.5	20.7	65.8		b4GalT1-/- 4	0.057	0.046	0.43		b4GalT1-/- 4	0.74	0.23	0.48	0.08						b4GalT1-/- 3	1.09924		b4GalT1-/- 3	74.6	16.6	5.2		b4GalT1-/- 3	74.2	52.6		b4GalT1-/- 3	88.5382	95.0118	154.786	34.9371	18.1177	84.8946	79.2673
b4GalT1-/- 2	20.4	0.5	19	66.6																	b4GalT1-/- 4	2.46043		b4GalT1-/- 4	75.6	16.4	5		b4GalT1-/- 4	80.7	55.3		b4GalT1-/- 4	73.5674	132.627	159.401	25.3294	43.3423	62.446	57.9868
b4GalT1-/- 3	21.9	0.7	31.9	53.1																	b4GalT1-/- 5	1.51079							b4GalT1-/- 5	73.7	47.2		b4GalT1-/- 5				40.76
b4GalT1-/- 4	21.2	0.9	37.1	48.8
b4GalT1-/- 5	14.6	0.3	14.4	70.6
b4GalT1-/- 6	9.7		9.6	84.2

## Sheet: Fig 3
	Fig 3B					Fig 3C			Fig 3E			Fig 3H				Fig 3F								Fig 3I
	% of GFP+ cells					% of GFP+ cells			% of GFP+ MKs			% of GFP+ MKs				Platelets 10E7/ml								Platelets 10E7/ml
	CD3	B220	CD11b			GFP+ MKs			GFP+ MKs at sinusoid			GFP+ MKs at sinusoid				0w	2w	4w	8w	12	16			0w	2w	4w	4w	12
															Control total 1	150.433	102.404	74.8359	150.509	133.468	164.944		Control total 1	87.5353	59.9595	55.9481	70.537	69.463
Control 1	1.99012	14.5366	75.2956		Control 1	0.07		Control 1	68.4		Control 1	62.5			Control total 2	114.406	126.903	72.6867	81.0484	139.113	139.052		Control total 2	76.1539	44.5363	78.68	95.0051	91.3448
Control 2	3.0202	8.74689	85.2914		Control 2	0.08		Control 2	68.1		Control 2	78.5			Control total 3	125.726	116.331	65.5866	114.975	112.588	94.9597		Control total 3	104.469	62.0989	61.7	85.6504	84.8436
Control 3	2.68697	11.4853	80.1141		Control 3	0.1		Control 3	54.7		Control 3	69.5			Control total 4	86.2146	126.07	80.3409	126.432	154.767	125.427		Control total 4	101.147	0.363269	95.3877	86.0808	77.666
															Control total 5		35.0151	47.7146	108.375	109.859	104.444		Control total 5	73.0111	15.851	72.751	83.6858	71.3394
															Control total 6		38.0361	104.258	93.716	133.08	95.7301		Control total 6	137.861	24.3819	87.8024	71.2032	74.8057
b4GalT1-/- 1	0.712482	0.679711	94.515		b4GalT1-/- 1	0.31		b4GalT1-/- 1	30.7		b4GalT1-/- 1	38.7			Control total 7		42.2447	103.56	94.7773	121.194	104.829		Control total 7	79.6177	28.7185	71.9959	72.1385	84.0246
b4GalT1-/- 2	0.530127	0.59827	96.6795		b4GalT1-/- 2	0.64		b4GalT1-/- 2	49.4		b4GalT1-/- 2	48.9			Control total 8		50.9457	101.72	85.3239	119.256			Control total 8	105.09	42.7649	72.5581	91.2048	101.596
b4GalT1-/- 3	1.37128	1.54381	93.0861		b4GalT1-/- 3	0.32		b4GalT1-/- 3	46.4		b4GalT1-/- 3	41.1			Control total 9		38.4242	102.725					Control total 9	107.892	36.6901	76.303	95.3474	76.4113
b4GalT1-/- 4	0.579113	0.538817	96.4021					b4GalT1-/- 4	27.9														Control total 10	156.886	51.6466	67.1887	77.8693
															Control GFP+ 1	0.100705	86.234	96.9324	88.7211	103.58	92.85		Control total 11		42.7043	105.75	80.4721
															Control GFP+ 2	0.080483	111.964	96.26			102.576		Control total 12		80.8928	95.0705	68.0387
															Control GFP+ 3	0.020161	98.8911	94.84	88.4615	91.498			Control total 13		68.3611	90.3509	68.308
															Control GFP+ 4	0	110.633	97.3748	80.4251	91.4286			Control total 14		50.228
															Control GFP+ 5		30.6734	65.5361	65.4786	53.9314	73.2523
															Control GFP+ 6		30.2204	52.9543	34.2742	62.3992	64.4803		Control GFP+ 1	0	56.7376	52.6347	63.0192	66.2411
															Control GFP+ 7		34.0344	62.1229	57.1859	56.1934	47.379		Control GFP+ 2	0	38.3669	70.36	85.6623	88.1901
															Control GFP+ 8		42.7767	72.6136	52.9648	67.9513	55.8794		Control GFP+ 3	0.020408	59.5358	57.6	74.9594	78.6075
															Control GFP+ 9		37.0505	37.9041	45.8123	50	47.5758		Control GFP+ 4	0.040241	15.2467	94.5619	85.6162	76.9819
															Control GFP+ 10								Control GFP+ 5	0	23.6583	71.7671	82.9003	70.2921
																							Control GFP+ 6	0	27.6085	85.9073	69.8685	65.1738
															b4GalT1-/- total 1	97.7844	17.0659	43.4879	39.0641	45.0761	51.8593		Control GFP+ 7	0	41.7356	70.3343	71.0794	71.2731
															b4GalT1-/- total 2	101.353	15.2239	61.0609	69.3795	66.3959	62.4371		Control GFP+ 8	0.020408	35.7071	70.7786	89.0763
															b4GalT1-/- total 3	100	15.3924	52.6966	95.0254	138.962	134.979		Control GFP+ 9		50.9237	75.3131	94.8036
															b4GalT1-/- total 4	114.622	20.6848	67.7026	105.561	142.682	113.758		Control GFP+ 10		42.3814	65.4418	76.3819
															b4GalT1-/- total 5		0.445344	62.6374	105.348	90.8907	41.776		Control GFP+ 11	0	44.9098	75.8609	57.0243	64.5455
															b4GalT1-/- total 6		0.428135	13.0653	11.4373	40.5645	10.5455		Control GFP+ 12	0	45.4552	84.6255	65.5995	48.6492
															b4GalT1-/- total 7		0.142712	12.0281	11.0548	35.7417	15.0507		Control GFP+ 13	0.09	32.6846	80.0425	63.7954
															b4GalT1-/- total 8		0.40282	10.8392	10.2335	41.8219	11.9839
															b4GalT1-/- total 9		0.503018	15.0451	12.6829	40.7085	14.5308
																							b4GalT1-/- total 1	87.5353	7.51259	29.3812	58.0847	51.2412
																							b4GalT1-/- total 2	76.1539	11.397	50.2497	67.9471	67.249
															b4GalT1-/- GFP+ 1	0.01996	0.918164	3.39698	3.18043	9.27419	8.82828		b4GalT1-/- total 3	104.469	1.01112	9.76	53.809	70.4733
															b4GalT1-/- GFP+ 2	0.0199	0.477612	2.63052	5.07099	6.31685	13.3874		b4GalT1-/- total 4	107.892	0.363269
															b4GalT1-/- GFP+ 3	0.020121	1.02616	3.55915	5.54315	13.4615	10.2719		b4GalT1-/- total 5	101.147	0.924623	9.18429	15.7746	15.8426
															b4GalT1-/- GFP+ 4	0.060423	0.161128	1.64494	5.63008	6.51822	10.7165		b4GalT1-/- total 6	73.0111	1.14458	6.72691	10.537	11.0436
															b4GalT1-/- GFP+ 5		0.445344	0	18.5147	22.5381	25.4271		b4GalT1-/- total 7	137.861	0.624371	34.2973	71.6279	80.8545
															b4GalT1-/- GFP+ 6		0.428135	0	0.305188	2.94416	3.02115		b4GalT1-/- total 8	79.6177	0.301205	18.0301	52.3819	37.7079
															b4GalT1-/- GFP+ 7		0.142712	0	0.101523	0.203459	0		b4GalT1-/- total 9	105.09	0.624371	28.9045	34.8744
															b4GalT1-/- GFP+ 8		0.40282	0.100705	0	0	0		b4GalT1-/- total 10	107.892	44.0067	62.0403	90.5927	68.9
															b4GalT1-/- GFP+ 9		0.503018	0.101729	5.75177	7.48988	5.85267		b4GalT1-/- total 11	156.886	51.2706	69.3563	74.3159	84.0698
																							b4GalT1-/- total 12		56.4233	81.0653	65.7018
																							b4GalT1-/- GFP+ 1	0	0.100705	0.379242	0.100806	0.201816
																							b4GalT1-/- GFP+ 2	0	0	0	0	0
																							b4GalT1-/- GFP+ 3	0.020408	0	0.02	0	0.020141
																							b4GalT1-/- GFP+ 4	0.040241
																							b4GalT1-/- GFP+ 5		0	1.91339	1.12676	0.74672
																							b4GalT1-/- GFP+ 6		0.040161	3.99598	7.923	8.34853
																							b4GalT1-/- GFP+ 7	0	0.020141	0.101112	0	0.020346
																							b4GalT1-/- GFP+ 8	0.06012	0	1.76884	0.221106	0.993915
																							b4GalT1-/- GFP+ 9	0	0	0.261307	1.62814
																							b4GalT1-/- GFP+ 10	0.020408
																							b4GalT1-/- GFP+ 11	0	0.050659	0.436047	0.019802	0
																							b4GalT1-/- GFP+ 12	0	0.253807	0.481696	0.419162	1.38973
																							b4GalT1-/- GFP+ 13	0.09	0.406504	0.386473	0.039683	0

## Sheet: Fig 4
Fig 4C								Fig 4D			Fig 4D
% of BM MKs								MK at sinusoind (%)			MK producing PPL (%)
	2N	4N	8N	16N	32N	64N
Control 1	6.8	6	15.3	44	18	10		Control 1	61.2		Control 1	20
Control 2	4.8	5.6	19.2	37.5	23.8	8.3		Control 2	63.3		Control 2	23.3
Control 3	6.2	5.7	24.6	47.1	12.8	3.2		Control 3	73.3		Control 3	44.7
Control 4	3.1	2.8	17	50	24.3	3.1					Control 4	48.4
Control 5	3.6	4.6	17.2	44.7	25.8	3.8		b4GalT1-/- 1	31.5		Control 5	41.2
								b4GalT1-/- 2	50.4		Control 6	34.2
								b4GalT1-/- 3	45.9		Control 7	31.8
b4GalT1-/- 1	6.7	7.4	15.7	44.3	21.9	4.1					Control 8	32.5
b4GalT1-/- 2	6.4	7.6	19.6	37.6	24	4.6		b1PF4+ 1	62.6
b4GalT1-/- 3	8.7	9.1	25.7	38.1	16.6	2.4		b1PF4+ 2	70.1		b4GalT1-/- 1	3.8
b4GalT1-/- 4	9.1	7.1	25.4	38.2	18.8	1.7		b1PF4+ 3	72.2		b4GalT1-/- 2	3.7
b4GalT1-/- 5	10.8	9.7	21.8	31.9	20.9	4.7					b4GalT1-/- 3	6.3
								b4GalT1-/- b1PF4+ 1	74.7		b4GalT1-/- 4	8.3
								b4GalT1-/- b1PF4+ 2	61		b4GalT1-/- 5	7.1
								b4GalT1-/- b1PF4+ 3	65.7
											b1PF4+ 1	30.3
											b1PF4+ 2	31.3
											b1PF4+ 3	45.5
											b1PF4+ 4	44.4
											b1PF4+ 5	33.3
											b1PF4+ 6	42.9
											b1PF4+ 7	40.9
											b1PF4+ 8	25
											b1PF4+ 9	38.5
											b4GalT1-/- b1PF4+ 1	11.1
											b4GalT1-/- b1PF4+ 2	25
											b4GalT1-/- b1PF4+ 3	33.3
											b4GalT1-/- b1PF4+ 4	20
											b4GalT1-/- b1PF4+ 5	27.8
											b4GalT1-/- b1PF4+ 6	44.4
											b4GalT1-/- b1PF4+ 7	41.7

## Sheet: Fig 5
		Fig 5B						Fig 5F				Fig 5B
		Fold over control (GAPDH)						Activated b1 integrin (AU)				Fold over control (GAPDH)
			b1	b3	GPIba								p397FAK/FAK	p576FAK/FAK
		Control MK 1	1		0.449284			Control MK 1	658.17			Control 1	1.14593	1.07011
		Control MK 2	0.798639	0.980797	0.902401			Control MK 2	734.54			Control 2	1.66427	1.71724
		Control MK 3	1.20136	1.0192	1.64831			Control MK 3	517.74			Control 3	0.189792	0.212646
								Control MK 4	915.98			Control 4		0.999135
		b4GalT1-/- MK 1	1.70928	0.918685	0.84985			Control MK 5	260			Control 5		1.77062
		b4GalT1-/- MK 2	2.33538	1.31388	0.867607			Control MK 6	867.98			Control 6		0.23024
		b4GalT1-/- MK 3	1.8963		0.951987			Control MK 7	720.41
								Control MK 8	864.13			b4GalT1-/- 1	11.4198	2.38952
		Control platelets 1	2.14464	1.54522	5.85306			Control MK 9	634.59			b4GalT1-/- 2	8.84838	3.22626
		Control platelets 2	4.98896	4.38523	1.84437			Control MK 10	644.46			b4GalT1-/- 3	11.9902	1.79863
		Control platelets 3	2.75587	1.54522	2.54551			Control MK 11	360			b4GalT1-/- 4		2.35417
								Control MK 12	507.41			b4GalT1-/- 5		3.16236
		b4GalT1-/- platelets 1	1.81667	0.971124	5.47083			Control MK 13	680.51			b4GalT1-/- 6		1.82366
		b4GalT1-/- platelets 2	4.86251	2.83276	2.54712			Control MK 14	583.84
		b4GalT1-/- platelets 3	3.96447	2.83276	3.4925			Control MK 15	885.49			b1PF4+ 1	1.5778	1.9423
												b1PF4+ 2	1.14242	0.683382
								b4GalT1-/- MK 1	752.87			b1PF4+ 3	0.016983	0.848815
								b4GalT1-/- MK 2	1203.47			b1PF4+ 4		1.90632
								b4GalT1-/- MK 3	1203.47			b1PF4+ 5		0.685048
								b4GalT1-/- MK 4	1502.54			b1PF4+ 6		0.87852
								b4GalT1-/- MK 5	1595.42
								b4GalT1-/- MK 6	742.56			b4GalT1-/- b1PF4+ 1	2.81	2.13876
								b4GalT1-/- MK 7	708.79			b4GalT1-/- b1PF4+ 2	2.76944	0.0636011
								b4GalT1-/- MK 8	1056.64			b4GalT1-/- b1PF4+ 3	0.322843	0.293126
								b4GalT1-/- MK 9	1454.79			b4GalT1-/- b1PF4+ 4		2.29448
								b4GalT1-/- MK 10	887.82			b4GalT1-/- b1PF4+ 5		0.0629957
								b4GalT1-/- MK 11	1309.46			b4GalT1-/- b1PF4+ 6		0.279742
								b4GalT1-/- MK 12	825.77
								b4GalT1-/- MK 13	977.57
								b4GalT1-/- MK 14	855.82
								b4GalT1-/- MK 15	765.79
								b4GalT1-/- MK 16	933.88
								b4GalT1-/- MK 17	921.07
								b4GalT1-/- MK 18	752.87
								b4GalT1-/- MK 19	1203.47
								b4GalT1-/- MK 20	1203.47
								b4GalT1-/- MK 21	1502.54
								b4GalT1-/- MK 22	1595.42

## Sheet: Fig 6
Fig 6A								Fig 6B											Fig 6B						Fig 6D
Platelet adhesion (Fold over control)								Fibrinogen (% of positive platelets)											VWF (% of positive platelets)						P-selectin (% of positive platelets)
	FG	COL	FN	LM				0	0.001	0.002	0.005	0.01	0.02	0.05	0.1				0	0.1	0.5	1			0	0.001	0.002	0.005	0.01	0.02	0.05	0.1
b4GalT1-/- 1	0.953846	1.23077	1.30769	1.30769			Control 1	2.82	2.09	2.11	3.01	11.21	42.61	62.85	68.31			Control 1	0.3	0.8	0.5	13.1		Control 1	2.43	7.12	5.43	7.87	16.43	61.03	82.82	90.47
b4GalT1-/- 2	1.50943	2.09434	1.81132	1.77358			Control 2	2.36	1.93	2.11	2	6.2	37.81	63.45	71.51			Control 2	0.6	0.7	0.9			Control 2	3.73	5.57	4.23	5.74	6.17	51.74	81.69	89.98
b4GalT1-/- 3	2.55	2.375	1.85	2.15			Control 3	2.7	2.6	2.9	3.1	11	21.5	28.9	34.9									Control 3	6.1	5.6	6.2	7.1	28.5	57.5	74.6	81.5
b4GalT1-/- 4	1.60377	2.04402	2.2956	2.26415
							b4GalT1-/- 1	6.18	5.2	5.26	7.36	11.27	36.35	73.41	84.37			b4GalT1-/- 1	1.7	1.9	1.8	16.3		b4GalT1-/- 1	9	9.63	6.88	8.86	11.33	30.14	66.89	75.59
							b4GalT1-/- 2	10.37	9.72	8	11.33	14.97	20.35	68.36	88.1			b4GalT1-/- 2	0.9	1.2	2.6			b4GalT1-/- 2	7.15	5.99	5.77	7.48	9.8	14.2	57.62	76.62
							b4GalT1-/- 3	2.7	2.5	2.6	4.4	15	23.45	28.6	31.2									b4GalT1-/- 3	4	4.6	4.1	5.2	33.5	65.1	76.3	86.7

## Sheet: Fig 7
		Fig 7A							Fig 7B					Fig 7D							Fig 7E						Fig 7E						Fig 7H
		FPKM							GalT activity					ECL (MFI - Fold)							sWGA (MFI - Fold)						sWGA (MFI - Fold)						b4GalT1-/- /GAPDH mRNA (Fold)
		MK	PLT	LSK	DC	TC				MK	PLT	CD45			MK	PLT	LSK	CD45+				MK	PLT	LSK	CD45+			MK	PLT	LSK	CD45+
	b4GalT1 1	24.93	60.33	12.36	35.05	22.92			Control 1	3.374	2.59	2.996		b4GalT1-/- 1	0.283326	0.326462	0.542719	0.92155			b4GalT1-/- 1	3.20325	11.0655	3.74457	1.44111		b4GalT1-/- 1	3.20325	11.0655	3.74457	1.44111		Control 1	0.685462
	b4GalT1 2	22.1	70.75	13.3	26.1				Control 2	2.075	2.83	3.288		b4GalT1-/- 2	0.682108	0.325332	0.476597	0.961248			b4GalT1-/- 2	1.82431	12.0595	3.42572	1.36259		b4GalT1-/- 2	1.82431	12.0595	3.42572	1.36259		Control 2	1.17017
	b4GalT1 3			16.69					Control 3	4.3	3.79	2.881		b4GalT1-/- 3	0.46678	0.194295	0.59844	0.533081			b4GalT1-/- 3	2.31152	15.5238	3.45652	1.50116		b4GalT1-/- 3	2.31152	15.5238	3.45652	1.50116		Control 3	1.14436
	b4GalT1 4			16.58										b4GalT1-/- 4	0.558153	0.197684
									b4GalT1-/- 1	0.13	0	0.106		b4GalT1-/- 5	0.670067																		CXCL12 1	1.33357
									b4GalT1-/- 2	0.09	0	0.097																					CXCL12 2	1.33073
	b4GalT2 1	0.24	0	0.44	0.52	0.02			b4GalT1-/- 3	0	0	0.308																					CXCL12 3	1.39881
	b4GalT2 2	0.33	0	0.44	0																												CXCL12 4	1.39532
	b4GalT2 3			0.32
	b4GalT2 4			0.3

## Sheet: Fig S1
	Control						b4galt1-/-
Amphiregulin	16435.1	20502.7	21142.2	24586.5	530.86	2585.04		12633.6	12070.1	18166.5	473.11	2116.04	3006.03	4432.84
Angiopoietin-1	22114.1	20721	23268	18178.2	1189.86	504.5	14126.1	14577	19576.9	20821.2	2151.14	1074.46	1975.97	242.5
Angiopoietin-2	18301.7	15702.9	16023.9	16398.8	733.71	1691.18	5789.45	5128.84	12147.6	12534.4	566.61	1934.93	1344.75	2202.25
Angiopoietin-like 3	40460.3	33881.7	36775.5	34410.9	5323.86	5080.82	27984	31841.6	31184.9	31660.4	5636.89	6331.46	7876.53	6566.88
CD257	18705.5	20891.6	19485.9	25358.5	6049.96	5042.14	13641.6	17740.2	3288.89	3979.91	10921.2	17980.8	18156.6	17549.6
C1qR1/CD93	53430.8	48982.7	48647	45268.6	6960.36	5057.18	50750.4	48179.3	42128.3	44075.8	5906.11	7671.11	13238.4	11696.4
CCL2	23286.8	18711	30406.3	25865.2	2791.57	3805.43	30749.8	27635.6	28869.6	24047.5	2993.75	3721.93	5316.72	4605.09
CCL3	17529.5	17835.5	20553	19199.9	3259.71	1280.21	15021	14541.1	19969.5	21075.1	3569.07	1081.04	5195.84	1915.19
CCL5	10957.3	2516.59	12445.1		18877.9	16670.8	14098.2		10828.9	12209.5	11266.5	12646.3
CCL6	132408	125632	71503.6	88780.9		2063.36	98046.8	125769	85650.9	92486.7	705.39	1398.46	2066.97	3792.59
CCL1	22777.5	20624.2	22732.6	23688.6	7390.25	6551.71	8488.05	5553.02	11879	11271.8	2692.25	7010.86	12076.1	9906.59
CCL12	56943.1	51245.4	61476.7	62304.8	2514.04	4544.82	32231	48618.7	51570.6	62800.3	2835.25	4361.04	4551.09	5457
CCL17	28020.5	28153.3	30391.8	31134.5	4636.18	3284.39	14561.1	22161.8	26334.5	31725.6	4050.93	3465.89	6212	4600.19
CCL19	24512.4	23762.8	28162.5	27755.6	2503.71	1427.68	25192.6	25435.6	29787.9	29938.5	2202.93	2723.46	3674.53	4043.78
CCL20/MIP-3A	22759.7	24782.2	29000.4	25821.8	2116	996.11	22469.8	19352.2	16672.8	22736.7	2439.04	2561.93	4211.19	2526.31
CCL21	20897	20639.1	35415.9	30310.1	2218.54	1850.61	18618.8	19224.3	18960.9	19723.3	2673.07	1887.71	4868.81	3377.59
CCL22	14630.6	17168	16859.3	19274.4	3248.93	3051.64	15935.8	18917	17727.1	18454.5	4522.93	3812.86	7621.69	6843.78
CD14	15521.1	19251.1	26646.4	26303.6	3192.5	1588	20856	21748.3	19251.1	18701	4651.04	1957.54	7634.41	4921.91
CD40	22079.3	22605	32977.2	28314.3		1434.5	42268.5	39507.9	39915.2	34449	1438	1726.86		1016.16
CD160	18397.4	18866	19857	20023.7	3285.5	5060.14	14640	15124.6	15105.1	11633.8	746.21	3358.39	6171.34	5667.88
Chemerin	46764.4	44719.1	36272.6	40419.9	76193.1	71714.7	14130.8	25416.5	21347.5	32206.8	104669	104305	78445.8	75941.1
Chitinase 3-like 1	64040.1	57854.4	136301	132645	2842.21	2199.75	152749	156282	167853	173044	2111.86	1999.75	2813.53	2755.41
Tissue factor	35617.4	32934.6	75442.8	72086.7	3246.75	2341.46	71133.1	74207.2	68730.3	64304.2	8058.93	6661.86	3344.78	3457.09
Complement C5	18940.3	19125.7	15709.7	15914.3	2880.82	3495.43	10705.8	11013	14413.6	16281.8	408.07	2470.82	2042.88	3555.06
Complement factor D	34644.4	39161.6	70049.9	66076.5	551.14	0	23142.7	20465.9	17232.5	19745.7	569.5	54.89	580.72	434.09
C-Reactive protein	13652.9	14443.8	33017.8	21362.2	1656.36	2769.46	56724.4	49035.7	61234.3	55618.8	1212.36	1451.39	3367.63	3284.22
Fractalkine	16042.3	15433.8	22260.4	19062.7	514.07	626.96	19965.7	19751.6	16303.5	13717.5	675.07	524.93	1115.44	1199.16
CXCL1	2434.59	2495.34	6130.84	4702.39	727.21	471.25	5037.43	4395.16	4077.64	3200.41	0	0	2035.91	325.31
CXCL2	11456	16805.2	14406.5	14535.1	1771.5	2054.61	19473.7	21726.4	12645.2	13407	3104.68	3509.68	7313.34	5468.78
CXCL9	31923.8	36712.6	28112.2	28115.2	1554.32	1870.71	15523.5	17557.4	24031.3	24519.5	2223	2318.11	4861.72	3730.38
CXCL10	23236.7	22443.3	25249.7	21768.4	3223.57	2027.68	15871	17454.4	23280	21502	3688.43	1771.36	2833.41	2950.97
CXCL11	28814.7	27366	28440.5	29857.8	2675.25	2162.32	20605.7	23153.5	23501.5	24288.5	2885.25	1429.75	2247.28	1154.09
CXCL13	19277.7	20508.5	20802.8	17923.1	2164.46	2152.96	17330.9	18523.2	17537.5	17841.5	2468.64	2670.39	2938.94	2058.38
CXCL16	25292.6	18838.5	18811.8	18123	14055.1	15243.9	23101	16970.6	20311.8	15997.3	18876.4	19408.1	27424	23554.7
Cystatin C	109179	108846	144934	115911	1148.75	2935.89	152525	141950	149982	128441	884.36	2111.21	3338.59	2629.66
DKK-1	25812.8	31907.2	34945.3	31121.4	8193.43	9562.75	32018.4	30159.6	30785.8	30612.5	8172.14	11934.2	16860.8	15665.2
CD26	40904.4	40951	74424.5	71066.1	1594.89	3170.64	89326.4	69301.9	91543.5	82250.5	1432.82	1931.39	4737.84	5180.03
EGF	23881.1	20299.6	22996.3	19920.5	8271.29	3796.29	21397	22428.8	29398.3	20170.2	7194.21	6133.29	17631.8	13502.2
Endoglin	46380.2	38853.2	85641.9	78037.6	4590.71	5749.89	78233.8	85353.6	90289	85484.2	496.36	36.54	13241.1	15152.8
Endostatin	42241.8	39657.8	56328.7	56110.8	25075.3	24481.2	75317.4	72128.9	54940.4	46200.6	979.32	7097.32	49467.4	44728.3
FGF acidic/FGF-1	45511.8	12364.4	75903.3	73171.4	3240.5	2857.79	81601.2	88711.4	80082.8	82470.6	1981.71	3766.89	4843.94	5923.19
FGF-21	31672.7	31931.7	25596.2	19553.5	1715.43	813.32	22212.2	22149.1	26782.8	24500.5	2173.64	873.46	2457.47	199.94
Flt-3 ligand	12170.1	14107.4	21298.5	21530	1597.86	2964.96	13507.7	17086.6	15285.2	16752.5	4255.29	2957.46	5500.22	3270.66
Gas 6	26908.8	22720.7	30566.9	27710.3	711.86	1282.93	30461.1	28712.6	26890.1	25185.3	1139.75	1464.29	1894.41	1084.72
G-CSF	12261.3	11990.9	11988	9595.25	1201.14	1766.79	5060.43	5650.86	6631.52	5520.98	548.46	864.11	523.66	61.88
GDF-15	17124.2	15572.8	15561.6	14909.3	533.14	761.96	8598.07	8487.05	8770.93	8422.59	342.79	709.61	1013.5	896.88
GM-CSF	7019.89	6640.16	7388.27	8142.11	2415.39	2265.04	2722.66	3128.95	6054.66	4088.14	1049.64	1451.11	4606.63	3195.63
HGF	16751.8	14061.8	16798.5	11032.8	6390	7354.61	13479.4	12086.6	10884.4	8487.7	5599.5	8858.11	14532.8	13737.2
ICAM-1	65459.2	64391.4	57414.6	56908.4	2282.79	1495.79		72732.8	83729.7	83049.4	1391.5	2202.39	4331.91	3928.38
IFN-gamma	19354	17500.6	20638.6	19373.6	13577.5		19068.5	18219.9	16313.9	12000	694.93	448.79	4995.22	3244.34
IFGBP-1	25490.7	18775.3	22383.2	21906.4	3756.46	2037.54	52195.1	51840.7	41751.1	39255	1478.43	856.21	7567.28	5088.41
IFGBP-2	27053.2	27900.2	27662.6	20904	2741.75	4058.46	30991.2	24767.2	22418.8	19922	4187.18	6453.14	10978	10903.3
IFGBP-3	54074.8	48490.8	41188.4	42808.5	2089.57	3336.5	29051.6	26544.5	57151.5	55121.4	3815.36	5427.36	9943.25	10708.5
IFGBP-5	58288	44492.8	57772.9	56444.9	4284.57	2358.86	63390.2	76055.7	84391.3	80637.1	5176.75	1644.07	6401.66	1390.56
IFGBP-6	60771.7	53127.4	54056.7	57253.4	2072.43	2686.79	66087.5	64149.6	60687.5	58956.1	5335.29	3408.82	7175.75	4355.16
IL-1a	32114.5	24740.1	32922.1	32497.3	1478.36	1369.29	28890	30195.8	30142.1	26343.8	852.68	1005.96	2182.69	1475.44
IL-1b	7023.77	8455.98	5872.3	6956.64	3897.79	2432.68	4133.57	4557.57	4044.98	5734.8	5476.5	3782.64	6933	2464.72
IL-1ra	41283.7	42917.6	40619	39999.3	49.93	0	44854.9	43904.9	47138.1	44418.4	410.36	114.43	818.63	735.34
IL-2	1491.82	1770.34	2065.18	2258.98	525.5	642.71	1193.36	1946.95	1633.45	1361.98	33.96	360.39	894.22	806.72
IL-3	6353.64	6014.68	6280.02	4876.39	5193.11	4404.89	6603.82	5611.2	4130.86	4054.8	2170.39	2623.64	6705.25	4232.63
IL-4	45028.4	45399.2	67156	66768.2	2652.25	2933.07	45229.5	45698.2	54450.1	51875.4	2119.32	2638.5	3803.63	3902.09
IL-5	19505	17039.7	24978.1	19601.2	20281.1		23995.3	20799.2	19689.7	14190.5	19669.2
IL-6	2847.91	2294.2	2164.52	1344.86	4703.54	1973.89	2545.98	1709.27	1714.45	1254.18	2506.79	2906.18	9063.53	7060.19
IL-7	29457.2	29213	31555.3	27299.7	2088.32	1937.43	33349.6	27929.4	31411	27659.1	3411.21	2493.21	5771.59	4268.63
IL-10	36548.4	36493.1	32218.9	35664.6	4477.89	4314.29	31137.8	39930.7	34261.8	33541.9	4888.54	4469.32	9486.06	7905.88
IL-11	48780.6	45648.1	37133.5	34837.6	2645.29	1969.18	40442.8	34324.1	33677.5	32759.4	2740.57	1348.57	3205.34	1834.94
IL-12 P40	30366.9	26018.7	18950.6	20711.5	2000.04	1216.5	21244.3	19809.7	20198.4	16264.2	3304.82	1193.07	3540.19
IL-13	27624.2	21131.9	23219.2	17408.3	2887.68	4487.39	20112.2	16408.9	17065.7	10513.2	2405.89	3116.89	5145.5	4121.88
IL-15	39650.7	38228.8	33303.2	36207.1	36852.2		28273.1	29523.2	30627.8	30238.8	28965.3
IL-17A	1650.18	1558.68	2299.5	1292.2		1526.21	1116.27	2191.45	1676.23	1650.16		525.29	610.22	882.53
IL-22	9984.98	11062.8	14607.5	14149.5	2281.57	2345.21	10515.9	12126.5	10235.2	9991.45	1339.93	1834.86	3907.59	6458.44
IL-23	21505	20234.4	21471.8	19044.3	6288.11	4356.86	22516.9	21358.7	14435.5	8054.57	3778.5	5651.14	7967.13	5618.44
IL-27 p28	28313.4	28035.8	45059.3	38666.6	33554.4	31904	36103.7	36445.1	34946.6	30243.5	30191.8	25748.6	42478.8	37692.1
IL-33	57276.2	58457.7	71487.9	71121.8	4110.57	3120	68089.6	66019.9	66472.5	59198.1	2254.64	2649.39	7486.03	6328.5
LDL R	28567	29905.9	29980.2	20016	2704.04	2090.11	28250.2	21344.5	19484.2	12301.5	2068.11	2358.61	4117.31	5616.13
Leptin	26076.6	23242.9	30365.5	23466	8916.46	8736	19158.7	22526.1	25097.1	23921.1	7936.29	7510.04	13965.2	12897.3
LIF	51575.2	45345.6	46029.7	33910.6	31600.1	33143.4	58193.1	55462.3	54033.7	43864.7	23531	29183	46089.1	39460.4
Lipocalin-2	156216	156607	14607.5	14149.5	20479.9	21226.6	153821	154562	135782	129419	26635.3	25519.9	40259.3	41630.1
LIX	46746.7	42078	21471.8	19044.3	2166.57	1384.43	28599.5	24467.8	29036.1	27575.1	1780.21	1624.89	2246.25	2536.28
M-CSF	22432	21279.4	45059.3	38666.6	10345.2	9720.21	20648	21116.6	23407	21901.7	11806	9238.93	15216.2	10287.5
MMP-2	95070.2	82254.8	173241	162262	582.68	180.93	84310.3	81271.3	88225.6	89488.6	286.36	349.29	284.13	0
MMP-3	3928.75	4250.05	71487.9	71121.8	167820	162167	5791.68	8472.82	13949.4	14384	236706	207939	242110	222657
MMP-9	82275.9	40010.6	29980.2	20016	22726.4	24725.1	103121	102996	89039.8	80189.4	19979.1	21428	30978.9	34449.9
Myeloperoxidase	100669	104351	30365.5	23466	25069.3	22389.1	152638	147443	148621	138876	14281.9	13051.8	43907.7	37102.3
Osteoprotegerin	13450.6	12862.8	144675	149895	1292.82	617.04	12363.8	13196.1	17820.1	17862.3	646.79	1017.07	4027.75	1018.97
PD-ECGF	10449.2	8853.09	16090.8	17100.2			16144.4	17065.3	12537.2	11644.5
PDGF-BB	6653.7	9148.7	20161	19979	3403.64	3486.96	3092.82	8610.43	13288	18548.7	1989.18	3443.54	5501.47	5335.94
Pentraxin 2	47654.3	46909.1	78786	82991.1	7721.29	6134.39	26408.9	27547.5	38161.4	34607.3	4087.5	4361.29	8077.97	7226.5
Pentraxin 3	40196.8	41287.1	6991.05	4963.68	1664.64	1447.29	43090	41884.2	35331.4	33696.7	494.32	643.11	453.63	528.41
Periostin	11211.7	10077.5			2580.29	4925.57	14240	12899.3	10345.2	9469.36	2196.79	3949.07	7251.34	7293.09
Pref-1	30194.3	31296.3			3960.75	3925.07	31257.3	32080.2	30440.2	30829.4	3953.61	3373.11	7817.72	5099.53
Proliferin	31580.5	27150.7			4273.18	5173.64	31510	29006.5	27307.2	28482	3472.5	4165.82	7853.97	10357.1
Proprotein convertase 8	27542	25244.4	13878.3	14096.9	3234.79	3639.36	30659.7	24472.6	31443.3	31356.5	1822.29	1759	1321.59	1166.19
RAGE	17155	17120	13013.9	10644.9	19343.1	19640.2	16714.5	16303	17405.7	11879	11990.6	13192	23697.2	38781
RBP4	88696.7	104898	15651.6	20722.8	6347.5	4888.71	128503	102428	100976	87274.8	13041.5	11175.5	24658.8	15435
Reg3G	39650	41212.2	23938.3	21382.7	777.89	464.54	48974.4	48618.9	49149.2	50281.9	239.39	0	1252.5	994
Resistin	56439.6	58905	46178.6	44842			34377.1	39715	47031	45085.2
E-Selectin	0	5948.23	1096.55	6931.86	1931.18	1118.79	0	8072.73	3328.75	8250.05	141.43	840.71	1892.78	2381.5
P-Selectin	62955.7	64814.9	37363.8	39340.4	13915.1	13536.7	45904.8	46867.5	57871.8	57848.6	7594.93	6320.14	26796.8	26212.9
Serpin E1/ PAI-1	28265.6	24570.4	26831	17453.4	4504.93	4576.14	33356	29834.9	31287.5	24000.1	1214.21	2788.5	5795.91	5250.22
Serpin F1/ PEDF	120390	117743	51784.4	48649.6	10000.2	10396.8	80865.3	81349.8	77509.9	76878.1	26431.4	24840.4	35380.2	32925.8
TPO	16127.1	14201.5	19403.3	18613.4	1858.61	1248.29	20052.1	20354.9	15128	12570	2194.61	1711.82	3911.5	2540.22
TIM-1	19542.6	19062	14498.2	14132.7	2160.43	2867.5	21064	18895.1	17775.3	12558.1	2134.89	2136.61	4154.38	5319.19
TNF-a	10775	11565.6	4270.64	3911.34	1848.61	1833.82	12081.5	11212.6	1382.5	3307.3	1545.64	1400	3289.59	2059.13
VCAM	68593.2	79354.8	38898.3	38309.9	8981.93	6802.71	41151.6	34435.3	36991.5	27296.8	13260.2	10210.8	15238.9	18494
VEGF	14460.3	13162.2	17427.8	14408.5	1996.86	1494.61	18649.7	16916.4	7031.07	10303.3	1848.64	2233.75	7166	3447.47
WISP-1	32993.9	31428	22860.8	21643.1	1554.71	335.82	34851.6	37132.4	27952.7	28406.2	688.43	67.93	0	356.63

## Sheet: Fig S2
		Fig S2
		b1 tubulin/GAPDH	PF4/GAPDH
	Control 1	0.962377	1.07536
	Control 2	1.03762	0.924643
	Control 3	1	1
	b4GalT1-/- 1	1.2307	1.03781
	b4GalT1-/- 2	1.08201	0.949275
	b4GalT1-/- 3	1.54693	1.25211
